# Supplementary material for: Deep proteomic dataset of human liver samples obtained by two-dimensional sample fractionation coupled with tandem mass spectrometry
Source: Data Brief. 2022 Mar 12;42:108055. doi: 10.1016/j.dib.2022.108055 (PMC8956907; doi:10.1016/j.dib.2022.108055)
Supplement: Supplementary file 1 [file mmc1.txt]

 Project accession: PXD028510 
 Username: reviewer_pxd028510@ebi.ac.uk
 Password: b9h81UJM


 Project accession: PXD026997
 Username: reviewer_pxd026997@ebi.ac.uk
 Password: XxokOiSe
